# Supplementary material for: Combinations of Spok genes create multiple meiotic drivers in Podospora
Source: eLife. 2019 Jul 26;8:e46454. doi: 10.7554/eLife.46454 (PMC6660238; doi:10.7554/eLife.46454)
Supplement: Figure 4—source data 1. — See Figure 4—source data 2 for killing percentages and Figure 4—source data 3 for backcross data. [file elife-46454-fig4-data1.xlsx]

## Sheet: Sheet1
Psk	1	2	5	7	8	S	naïve
1
2	percent
5	pool seq	percent*
7	van der Gaag	backcross	backcross
8	percent	backcross	percent*	backcross
S	percent	percent	backcross	percent	backcross
naïve	percent	percent	percent	percent	percent	backcross
* backcrossing was not done to confirm mutal killing due to poor mating performance.
van der Gaag. Results from van der Gaag 2000 used to interpreet this interaction.
pool seq: see main text and Figure 5--Figure supplement 4
