# Supplementary material for: Combinations of Spok genes create multiple meiotic drivers in Podospora
Source: eLife. 2019 Jul 26;8:e46454. doi: 10.7554/eLife.46454 (PMC6660238; doi:10.7554/eLife.46454)
Supplement: Figure 4—source data 3. — Observations of spore killing or no spore killing are indicated for backcrosses to parental strains and from selfing. Empty cells indicate infertile crosses. [file elife-46454-fig4-data3.xlsx]

## Sheet: Sheet1
		Mat+ Parent		Mat- Parent
Strains Crossed	Psk Cross	+	-	+	-	Selfing
Wa28xS14+ x Wa100-	Psk-2 x Psk-8	Killing				Killling
Z- x Y+	Psk-5 x Psk-7		Killing		No Killing
S- x Wa100+	Psk-S x Psk-8	No Killing	No Killing	Killling	Killing
Z- x Wa100+	Psk-8 x Psk-7		Killing	No Killing	No Killing	No killing
Wa63- x TD+	Psk-S x Psk-C1				Killing	No killing
Wa28- x TD+	Psk-2 x Psk-C1	No Killing			Killing	No killing
CBS 237.71- x S+	Psk-P1 x Psk-S	Killling	Killing	No Killing	Killing	Killing
TG- x TD+	Psk-5 x Psk-C1	No Killing		No Killing	No Killing	No killing
TG- x Wa63+	Psk-5 x Psk-S	Killing	No Killing	Killing	Killing	Killing
Z- x Wa28xS5+	Psk-2 x Psk-7	Killing		No Killing	No Killing	No Killing
Wa63- x Wa46+	Psk-S x Naïve	Killing		No Killing	No Killing	No Killing
