# Supplementary material for: Combinations of Spok genes create multiple meiotic drivers in Podospora
Source: eLife. 2019 Jul 26;8:e46454. doi: 10.7554/eLife.46454 (PMC6660238; doi:10.7554/eLife.46454)
Supplement: Figure 6—source data 1. [file elife-46454-fig6-data1.xlsx]

## Sheet: Sheet1
Transformation efficiency of Spok3 D667A with or without wild-type Spok3
vector 1 (with selection marker)	vector 2	transfo. #1	transfo. #2	total	% of control
	(for rescue)
Spok3	control	160	55	215	-
Spok3 D667A	control	23	4	27	0.125
Spok3	Spok3	140	42	182	0.846
Spok3 D667A	Spok3	134	72	206	0.958
Transformation efficiency of Spok3 C493A C497A, C511A and C511S with or without wild-type Spok3
vector 1 (with selection marker)	vector 2	transfo. #1	transfo. #2	total	% of control
	(for rescue)
Spok3	control	80	75	155	-
Spok3 C493A C497A	control	15	8	23	0.148
Spok3 C511S	control	5	15	20	0.129
Spok3 C511A	control	5	8	13	0.083
Spok3 C493A C497A	Spok3	76	56	132	0.851
Spok3 C511S	Spok3	55	57	112	0.722
Spok3 C511A	Spok3	67	51	118	0.761
Transformation efficiency of Spok3 (1-490) with or without wild-type Spok3
vector 1	vector 2	transfo. #1	transfo. #2	total	% of control
	(for rescue and with selection marker)
control	Spok3	315	351	666	-
Spok3 (1-490)	control	7	7	14	0.021
Spok3 (1-490)	Spok3	262	299	563	0.845
