# Supplementary material for: Combinations of Spok genes create multiple meiotic drivers in Podospora
Source: eLife. 2019 Jul 26;8:e46454. doi: 10.7554/eLife.46454 (PMC6660238; doi:10.7554/eLife.46454)
Supplement: Figure 7—source data 1. [file elife-46454-fig7-data1.xlsx]

## Sheet: Sheet1
Code	Genome	Clade I	Clade II	Family	Order
Bb_ARSEF2860	BBA_Beauveria_bassiana_ARSEF_2860	0	1	Cordycipitaceae	Hypocreales
Bb_ARSEF8028	BB8028_Beauveria_bassiana	0	2	Cordycipitaceae	Hypocreales
Bb_D1-5	BBAD15_Beauveria_bassiana_D1-5	0	2	Cordycipitaceae	Hypocreales
Bb_JEF-007	BM221_Beauveria_bassiana	0	1	Cordycipitaceae	Hypocreales
Bbr	BBO_Cordyceps_brongniartii_RCEF_3172	0	2	Cordycipitaceae	Hypocreales
Cf	ISF_Cordyceps_fumosorosea_ARSEF_2679	0	5	Cordycipitaceae	Hypocreales
Cm_ATCC34164	A9K55_Cordyceps_militaris	0	1	Cordycipitaceae	Hypocreales
Cm_CM01	CCM_Cordyceps_militaris_CM01	0	1	Cordycipitaceae	Hypocreales
Ff_FSU48	FFFS_Fusarium_fujikuroi	1	0	Nectriaceae	Hypocreales
Ff_NCIM1100	FFNC_Fusarium_fujikuroi	0	1	Nectriaceae	Hypocreales
Fm	FMAN_Fusarium_mangiferae	1	0	Nectriaceae	Hypocreales
Fn	FNYG_Fusarium_nygamai	1	0	Nectriaceae	Hypocreales
Fo_A13	BFJ69_Fusarium_oxysporum	1	1	Nectriaceae	Hypocreales
Fo_CB3	BFJ71_Fusarium_oxysporum	1	0	Nectriaceae	Hypocreales
Fo_FOSC3-a	FOYG_Fusarium_oxysporum_FOSC_3-a	0	1	Nectriaceae	Hypocreales
Fo_V64-1	FRV6_Fusarium_oxysporum	2	0	Nectriaceae	Hypocreales
Foc	BFJ65_Fusarium_oxysporum_f._sp._cepae	1	4	Nectriaceae	Hypocreales
Fol_4287	FOXG_Fusarium_oxysporum_f._sp._lycopersici_4287	1	2	Nectriaceae	Hypocreales
Fol_MN25	FOWG_Fusarium_oxysporum_f._sp._lycopersici_MN25	0	2	Nectriaceae	Hypocreales
Fop	FOVG_Fusarium_oxysporum_f._sp._pisi_HDV247	3	0	Nectriaceae	Hypocreales
For	FOCG_Fusarium_oxysporum_f._sp._radicis-lycopersici_26381	1	0	Nectriaceae	Hypocreales
Fp	FPSE_Fusarium_pseudograminearum_CS3096	1	0	Nectriaceae	Hypocreales
Fs	NECHADRAFT_Nectria_haematococca_mpVI_77-13-4	1	0	Nectriaceae	Hypocreales
Fsp	FIE12Z_Fusarium_sp._FIESC_12	0	1	Nectriaceae	Hypocreales
Fv	FVEG_Fusarium_verticillioides_7600	1	0	Nectriaceae	Hypocreales
Hm	HIM_Hirsutella_minnesotensis_3608	0	2	Ophiocordycipitaceae	Hypocreales
Mm	MAJ_Metarhizium_majus_ARSEF_297	1	0	Clavicipitaceae	Hypocreales
Mr	NOR_Metarhizium_rileyi_RCEF_4871	0	4	Clavicipitaceae	Hypocreales
Oa	CDD81_Ophiocordyceps_australis	0	1	Ophiocordycipitaceae	Hypocreales
Poh	AJ80_Polytolypa_hystricis_UAMH7299	0	1	Onygenaceae	Onygenales
Pv	BCR38DRAFT_Pseudomassariella_vexata	0	3	Pseudomassariaceae	Xylariales
Tc	TCAP_Tolypocladium_capitatum_CBS_113982	0	1	Ophiocordycipitaceae	Hypocreales
Uv	UV8b_Ustilaginoidea_virens	1	0	Clavicipitaceae	Hypocreales
Vl	BN1708_Verticillium_longisporum	0	1	Plectosphaerellaceae	Glomerellales
