# Supplementary material for: Combinations of Spok genes create multiple meiotic drivers in Podospora
Source: eLife. 2019 Jul 26;8:e46454. doi: 10.7554/eLife.46454 (PMC6660238; doi:10.7554/eLife.46454)
Supplement: Supplementary file 1. [file elife-46454-supp1.xlsx]

## Sheet: Assemblies
Strain	Assembly	Technology	Assembler	Scaffoldsa	N50	GC content	Size (bp)	Mean Depth (x)	No. Reads	Mean Read Length (bp)	BUSCO (n:3725)b	Source
Wa21-	PaWa21m	PacBio	HGAP 3.0	9	5072363	51.49	35767411	64.9	313285	11863	C:97.3%[S:97.3%,D:0.0%],F:1.7%,M:1.0%	This study
Wa28-	PaWa28m	PacBio	HGAP 3.0	7	5076631	51.41	35929333	66.3	327199	10105	C:98.4%[S:98.3%,D:0.1%],F:0.6%,M:1.0%	This study
Wa46+	PaWa46p	PacBio	HGAP 3.0	9	4338573	51.37	35724019	102.1	363721	12949	C:98.4%[S:98.3%,D:0.1%],F:0.6%,M:1.0%	This study
Wa53-	PaWa53m	PacBio	HGAP 3.0	7	4924837	51.52	35808992	72.05	327523	11382	C:98.4%[S:98.3%,D:0.1%],F:0.6%,M:1.0%	This study
Wa58-	PaWa58m	PacBio	HGAP 3.0	7	5037662	51.46	35985748	97.92	354055	13130	C:98.3%[S:98.3%,D:0.0%],F:0.6%,M:1.1%	This study
Wa63+	PaWa63p	PacBio	HGAP 3.0	7	4907271	51.36	36002190	101.46	351077	12562	C:98.3%[S:98.3%,D:0.0%],F:0.6%,M:1.1%	This study
Wa87+	PaWa87p	PacBio	HGAP 3.0	9	4338609	51.44	35896992	91.85	356924	12928	C:98.3%[S:98.3%,D:0.0%],F:0.6%,M:1.1%	This study
Wa100+	PaWa100p	PacBio	HGAP 3.0	7	5096663	51.5	35953417	101.5	361645	12857	C:98.2%[S:98.2%,D:0.0%],F:0.7%,M:1.1%	This study
Y+	PaYp	MinION	Miniasm 0.2	8	4821330	51.55	35719817	34.7	697535	1951.88	C:97.4%[S:97.4%,D:0.0%],F:1.0%,M:1.6%	This study
TG+	PaTgp	MinION	Miniasm 0.2	13	4230402	51.54	35778794	37.8	1286164	1383.79	C:98.3%[S:98.3%,D:0.0%],F:0.6%,M:1.1%	This study
CBS237.71-	CBS237.71m	MinION	Miniasm 0.2	13	4070182	51.6	35576233	25.5	240014	6188.33	C:98.0%[S:98.0%,D:0.0%],F:0.7%,M:1.3%	This study
S+	Podan2	WGS	Arachne	7	4734292	52.17	35010595	10	-	-	C:98.3%[S:98.3%,D:0.0%],F:0.6%,M:1.1%	Espagne et al. 2008
TD+	PODCO	454 + Illumina	Newbler 2.3	7	4662433	52.42	34385490	22	-	-	C:97.9%[S:97.7%,D:0.2%],F:0.9%,M:1.2%	Silar et al. 2018
aThe number of scaffolds correspond to those that map to the 7 chromosomes (excluding mitochondrial and rDNA contigs)
bThe BUSCO reports correspond to the highly conserved orthologs in Sordariomyceta
