# Supplementary material for: Combinations of Spok genes create multiple meiotic drivers in Podospora
Source: eLife. 2019 Jul 26;8:e46454. doi: 10.7554/eLife.46454 (PMC6660238; doi:10.7554/eLife.46454)
Supplement: Supplementary file 2. — As a proxy of completeness, the coverage of the Podan2 reference genome is given, as is the mean depth of coverage to Podan2 as reported by Qualimap. n, number of scaffolds; n500, number of scaffolds larger than 500 bp; min, size of smaller scaffold; max, size of largest scaffold; sum_n:500, sum of the length of all scaffolds larger than 500 bp; sum, size of the assembly. [file elife-46454-supp2.xlsx]

## Sheet: Paper
Strain	Assembly	n	n:500	n:N50	min	N50	max	sum	Coverage (%) Podan2	Depth (x) Podan2a
Wa21-	PaWa21m	970	374	62	78	193021	707794	35725240	98.839	77.97
Wa28-	PaWa28m	994	418	65	78	183664	558689	35771874	98.72	81.34
Wa46+	PaWa46p	818	310	51	78	216421	699191	35645984	98.426	109.52
Wa53-	PaWa53m	890	397	66	78	190338	507559	35677594	98.794	78.94
Wa58-	PaWa58m	1027	369	57	78	205324	762627	35814649	98.837	88.86
Wa63+	PaWa63p	1062	384	59	78	187776	800384	35756313	98.76	78.15
Wa87+	PaWa87p	1002	424	64	78	185326	733367	35756068	98.749	73.8142
Wa100+	PaWa100p	947	362	57	78	202397	656579	35669105	98.729	81.76
Y+	PaYp	922	353	61	78	201155	607812	35651951	98.701	83.45
TG+	PaTgp	1691	363	53	78	212705	720952	35900299	98.847	159.181
S-	PaSm	835	232	31	78	399689	1078867	35736749	99.625	171.51
S+	PaSp	846	222	32	78	387552	897044	35746503	99.66	188.49
Psk1xS5-	Pa170m	987	354	50	74	216214	763094	35650570	99.205	89.28
Psk2xS5+	Pa130p	972	345	57	78	205337	733852	35812582	99.448	83.6
Psk5xS5+	Pa200p	1024	349	53	78	216057	820127	35774894	99.475	94.67
Psk7xS5+	Pa180p	1091	415	57	78	193827	787007	35769471	99.497	74.98
TD+	PcTdp	1199	261	39	78	279289	1225670	34708648	92.361	164.283
CBS237.71-	CBS237.71m	1110	320	51	78	215612	759503	35724872	94.398	103.919
aMean sequencing depth based on mapping to the Podan2 reference (calculated by Qualimap)
