# Supplementary material for: Combinations of Spok genes create multiple meiotic drivers in Podospora
Source: eLife. 2019 Jul 26;8:e46454. doi: 10.7554/eLife.46454 (PMC6660238; doi:10.7554/eLife.46454)
Supplement: Supplementary file 3. [file elife-46454-supp3.xlsx]

## Sheet: Sheet1
Strains for genetic manipulations	Spok genes
ΔKu70	Spok2
s	Spok2
ΔSpok2	None
Spok3::PaPKS1 ΔSpok2	Spok3
Spok4::PaPKS1 ΔSpok2	Spok4
Spok3::PaPKS1d	Spok2, Spok3
Spok4::PaPKS1	Spok2, Spok4
Spok3::PaPKS1	Spok2, Spok3
Spok3 Δi	Spok3
Spok3 D667A	Spok3
C493A	Spok3
C497A	Spok3
C511A and C511S	Spok3
Spok3(1-490)	Spok3
ΔKu70 and s were used exclusively for molecular work
