# Supplementary material for: Combinations of Spok genes create multiple meiotic drivers in Podospora
Source: eLife. 2019 Jul 26;8:e46454. doi: 10.7554/eLife.46454 (PMC6660238; doi:10.7554/eLife.46454)
Supplement: Supplementary file 4. [file elife-46454-supp4.xlsx]

## Sheet: Feuil1
Primer Name	Primer Sequence (5' -> 3')*	Use
UpSpok2_F	AGCGTGGCTCCACATTCGAGG	Spok2 deletion/replacement
UpSpok2_R	TGCGTTCGCTAGACTCGGCTG
DownSpok2_F	GGGGCTTGAGTTTGTTGTTC
DownSpok2_R	GGCAAGTCTCGCGGTAGTAAAC
UpPks1_F	tcgccgcggGCTAGGGGGTACTGATGGG (SacII)	Pks1 deletion/replacement
UpPks1_R	cacgcggccgcCTTGGAAGCCTGTTGACGG (NotI)
DownPks1_F	tcgaagcttACAACAGTCATACGAACATG (HindIII)
DownPks1_R	gcggtcgacGGTACAATACGCCCTCAGTG (SalI)
UpSpok3&4_F	tcggcggccgcCACAGGAGCAGAGCTACGAC (NotI)	Spok3 amplification
DownSpok3_R	gcgtctagaATATTTGGGTACTTGGCGGC (XbaI)
DownSpok4_R	gcgtctagaCAAGGTGCCCGTGGAGTAAG (XbaI)	Spok4 amplification with UpSpok3&4F
Spok3aa484-490_R	gctatgcattaCCTAGTGGGCTGCGGGTCAAC (NsiI)	Spok3(1-490) amplification with UpSpok3&4F
3'insidePks1_F	ccgcggCTACATCTTACACTGAGATCG (SacII)	Insertion downstream of Pks1
3'insidePks1_R	gcggccgcTTACAAAAGCACTTCGCGGATG (NotI)
		Use in site directed mutagenesis
Nt174-242del_F	TCTACGCTCTGTACAAGATTAAGACCTCGAGCCATCAG	5' UTR intron deletion
Nt174-242del_R	CTGATGGCTCGAGGTCTTAATCTTGTACAGAGCGTAGA
Spok3D667A_F	GGTGTTGATCATGGGGCTAACAATAGGGCC	Spok3D667A mutant allele construction
Spok3D667A_R	GGCCCTATTGTTAGCCCCATGATCAACACC
Spok3C511A_F	AAGAGAGGGAAAGATCTGGACGAGAATGCACCCAATGTCTCATTAC	Spok3C511A mutant allele construction
Spok3C511A_R	GTAATGAGACATTGGGTGCATTCTCGTCCAGATCTTTCCCTCTCTT
Spok3C511S_F	GGGAAAGATCTGGACGAGAATAGCCCCAATGTC	Spok3C511S mutant allele construction
Spok3C511S_R	GACATTGGGGCTATTCTCGTCCAGATCTTTCCC
Spok3C493AC497A_F	GCAGCCCACTAGGCAATATGCCACACAAGCGGCCCTATTAGGTCTC	Spok3C493AC497A double mutant allele construction
Spok3C493AC497A_R	GAGACCTAATAGGGCCGCTTGTGTGGCATATTGCCTAGTGGGCTGC
Spok3K240A_F	GGCCTTTATATACGACTACGCGGCAGCCCATAAAGTCGCT	Spok3D240A mutant allele construction
Spok3K240A_R	AGCGACTTTATGGGCTGCCGCGTAGTCGTATATAAAGGCC
*	capital letters correspond to P. anserina genomic DNA sequences
	bold letters correspond to mutagenized nucleotides/positions
	underlined letters : restriction sites
